# Supplementary material for: Influence of Texture and Colour in Breast TMA Classification
Source: PLoS One. 2015 Oct 29;10(10):e0141556. doi: 10.1371/journal.pone.0141556 (PMC4626403; doi:10.1371/journal.pone.0141556)
Supplement: S1 Database Files — (ZIP) [file pone.0141556.s001.zip]

Archive with 633 entries (628 files):
- DATABASE/
- DATABASE/CLASS1TIF/
- DATABASE/CLASS1TIF/zona100.tif
- DATABASE/CLASS1TIF/zona101.tif
- DATABASE/CLASS1TIF/zona102.tif
- DATABASE/CLASS1TIF/zona103.tif
- DATABASE/CLASS1TIF/zona106.tif
- DATABASE/CLASS1TIF/zona107.tif
- DATABASE/CLASS1TIF/zona108.tif
- DATABASE/CLASS1TIF/zona109.tif
- DATABASE/CLASS1TIF/zona110.tif
- DATABASE/CLASS1TIF/zona111.tif
- DATABASE/CLASS1TIF/zona112.tif
- DATABASE/CLASS1TIF/zona113.tif
- DATABASE/CLASS1TIF/zona114.tif
- DATABASE/CLASS1TIF/zona115.tif
- DATABASE/CLASS1TIF/zona116.tif
- DATABASE/CLASS1TIF/zona117.tif
- DATABASE/CLASS1TIF/zona118.tif
- DATABASE/CLASS1TIF/zona119.tif
- DATABASE/CLASS1TIF/zona120.tif
- DATABASE/CLASS1TIF/zona121.tif
- DATABASE/CLASS1TIF/zona122.tif
- DATABASE/CLASS1TIF/zona123.tif
- DATABASE/CLASS1TIF/zona124.tif
- DATABASE/CLASS1TIF/zona125.tif
- DATABASE/CLASS1TIF/zona126.tif
- DATABASE/CLASS1TIF/zona127.tif
- DATABASE/CLASS1TIF/zona128.tif
- DATABASE/CLASS1TIF/zona129.tif
- DATABASE/CLASS1TIF/zona130.tif
- DATABASE/CLASS1TIF/zona131.tif
- DATABASE/CLASS1TIF/zona132.tif
- DATABASE/CLASS1TIF/zona133.tif
- DATABASE/CLASS1TIF/zona134.tif
- DATABASE/CLASS1TIF/zona135.tif
- DATABASE/CLASS1TIF/zona136.tif
- DATABASE/CLASS1TIF/zona137.tif
- DATABASE/CLASS1TIF/zona138.tif
- DATABASE/CLASS1TIF/zona139.tif
- DATABASE/CLASS1TIF/zona140.tif
- DATABASE/CLASS1TIF/zona141.tif
- DATABASE/CLASS1TIF/zona142.tif
- DATABASE/CLASS1TIF/zona143.tif
- DATABASE/CLASS1TIF/zona144.tif
- DATABASE/CLASS1TIF/zona145.tif
- DATABASE/CLASS1TIF/zona146.tif
- DATABASE/CLASS1TIF/zona147.tif
- DATABASE/CLASS1TIF/zona148.tif
- DATABASE/CLASS1TIF/zona149.tif
- DATABASE/CLASS1TIF/zona15.tif
- DATABASE/CLASS1TIF/zona150.tif
- DATABASE/CLASS1TIF/zona151.tif
- DATABASE/CLASS1TIF/zona152.tif
- DATABASE/CLASS1TIF/zona153.tif
- DATABASE/CLASS1TIF/zona154.tif
- DATABASE/CLASS1TIF/zona155.tif
- DATABASE/CLASS1TIF/zona156.tif
- DATABASE/CLASS1TIF/zona157.tif
- DATABASE/CLASS1TIF/zona158.tif
- DATABASE/CLASS1TIF/zona159.tif
- DATABASE/CLASS1TIF/zona16.tif
- DATABASE/CLASS1TIF/zona160.tif
- DATABASE/CLASS1TIF/zona161.tif
- DATABASE/CLASS1TIF/zona162.tif
- DATABASE/CLASS1TIF/zona163.tif
- DATABASE/CLASS1TIF/zona164.tif
- DATABASE/CLASS1TIF/zona165.tif
- DATABASE/CLASS1TIF/zona166.tif
- DATABASE/CLASS1TIF/zona167.tif
- DATABASE/CLASS1TIF/zona168.tif
- DATABASE/CLASS1TIF/zona169.tif
- DATABASE/CLASS1TIF/zona17.tif
- DATABASE/CLASS1TIF/zona170.tif
- DATABASE/CLASS1TIF/zona171.tif
- DATABASE/CLASS1TIF/zona172.tif
- DATABASE/CLASS1TIF/zona173.tif
- DATABASE/CLASS1TIF/zona174.tif
- DATABASE/CLASS1TIF/zona175.tif
- DATABASE/CLASS1TIF/zona176.tif
- DATABASE/CLASS1TIF/zona177.tif
- DATABASE/CLASS1TIF/zona178.tif
- DATABASE/CLASS1TIF/zona179.tif
- DATABASE/CLASS1TIF/zona18.tif
- DATABASE/CLASS1TIF/zona180.tif
- DATABASE/CLASS1TIF/zona181.tif
- DATABASE/CLASS1TIF/zona182.tif
- DATABASE/CLASS1TIF/zona183.tif
- DATABASE/CLASS1TIF/zona184.tif
- DATABASE/CLASS1TIF/zona185.tif
- DATABASE/CLASS1TIF/zona186.tif
- DATABASE/CLASS1TIF/zona187.tif
- DATABASE/CLASS1TIF/zona188.tif
- DATABASE/CLASS1TIF/zona19.tif
- DATABASE/CLASS1TIF/zona20.tif
- DATABASE/CLASS1TIF/zona21.tif
- DATABASE/CLASS1TIF/zona22.tif
- DATABASE/CLASS1TIF/zona23.tif
- DATABASE/CLASS1TIF/zona24.tif
- DATABASE/CLASS1TIF/zona25.tif
- DATABASE/CLASS1TIF/zona26.tif
- DATABASE/CLASS1TIF/zona27.tif
- DATABASE/CLASS1TIF/zona28.tif
- DATABASE/CLASS1TIF/zona29.tif
- DATABASE/CLASS1TIF/zona30.tif
- DATABASE/CLASS1TIF/zona31.tif
- DATABASE/CLASS1TIF/zona32.tif
- DATABASE/CLASS1TIF/zona33.tif
- DATABASE/CLASS1TIF/zona34.tif
- DATABASE/CLASS1TIF/zona35.tif
- DATABASE/CLASS1TIF/zona36.tif
- DATABASE/CLASS1TIF/zona37.tif
- DATABASE/CLASS1TIF/zona38.tif
- DATABASE/CLASS1TIF/zona39.tif
- DATABASE/CLASS1TIF/zona40.tif
- DATABASE/CLASS1TIF/zona41.tif
- DATABASE/CLASS1TIF/zona42.tif
- DATABASE/CLASS1TIF/zona43.tif
- DATABASE/CLASS1TIF/zona44.tif
- DATABASE/CLASS1TIF/zona45.tif
- DATABASE/CLASS1TIF/zona46.tif
- DATABASE/CLASS1TIF/zona47.tif
- DATABASE/CLASS1TIF/zona48.tif
- DATABASE/CLASS1TIF/zona49.tif
- DATABASE/CLASS1TIF/zona50.tif
- DATABASE/CLASS1TIF/zona51.tif
- DATABASE/CLASS1TIF/zona52.tif
- DATABASE/CLASS1TIF/zona53.tif
- DATABASE/CLASS1TIF/zona54.tif
- DATABASE/CLASS1TIF/zona55.tif
- DATABASE/CLASS1TIF/zona56.tif
- DATABASE/CLASS1TIF/zona57.tif
- DATABASE/CLASS1TIF/zona58.tif
- DATABASE/CLASS1TIF/zona59.tif
- DATABASE/CLASS1TIF/zona60.tif
- DATABASE/CLASS1TIF/zona61.tif
- DATABASE/CLASS1TIF/zona62.tif
- DATABASE/CLASS1TIF/zona63.tif
- DATABASE/CLASS1TIF/zona64.tif
- DATABASE/CLASS1TIF/zona65.tif
- DATABASE/CLASS1TIF/zona66.tif
- DATABASE/CLASS1TIF/zona67.tif
- DATABASE/CLASS1TIF/zona68.tif
- DATABASE/CLASS1TIF/zona69.tif
- DATABASE/CLASS1TIF/zona70.tif
- DATABASE/CLASS1TIF/zona71.tif
- DATABASE/CLASS1TIF/zona72.tif
- DATABASE/CLASS1TIF/zona73.tif
- DATABASE/CLASS1TIF/zona74.tif
- DATABASE/CLASS1TIF/zona75.tif
- DATABASE/CLASS1TIF/zona76.tif
- DATABASE/CLASS1TIF/zona77.tif
- DATABASE/CLASS1TIF/zona78.tif
- DATABASE/CLASS1TIF/zona79.tif
- DATABASE/CLASS1TIF/zona80.tif
- DATABASE/CLASS1TIF/zona81.tif
- DATABASE/CLASS1TIF/zona82.tif
- DATABASE/CLASS1TIF/zona83.tif
- DATABASE/CLASS1TIF/zona84.tif
- DATABASE/CLASS1TIF/zona85.tif
- DATABASE/CLASS1TIF/zona86.tif
- DATABASE/CLASS1TIF/zona87.tif
- DATABASE/CLASS1TIF/zona90.tif
- DATABASE/CLASS1TIF/zona91.tif
- DATABASE/CLASS1TIF/zona92.tif
- DATABASE/CLASS1TIF/zona93.tif
- DATABASE/CLASS1TIF/zona94.tif
- DATABASE/CLASS1TIF/zona95.tif
- DATABASE/CLASS1TIF/zona96.tif
- DATABASE/CLASS1TIF/zona97.tif
- DATABASE/CLASS1TIF/zona98.tif
- DATABASE/CLASS1TIF/zona99.tif
- DATABASE/CLASS2TIF/
- DATABASE/CLASS2TIF/zona1.tif
- DATABASE/CLASS2TIF/zona10.tif
- DATABASE/CLASS2TIF/zona100.tif
- DATABASE/CLASS2TIF/zona101.tif
- DATABASE/CLASS2TIF/zona102.tif
- DATABASE/CLASS2TIF/zona103.tif
- DATABASE/CLASS2TIF/zona104.tif
- DATABASE/CLASS2TIF/zona105.tif
- DATABASE/CLASS2TIF/zona11.tif
- DATABASE/CLASS2TIF/zona12.tif
- DATABASE/CLASS2TIF/zona13.tif
- DATABASE/CLASS2TIF/zona14.tif
- DATABASE/CLASS2TIF/zona15.tif
- DATABASE/CLASS2TIF/zona16.tif
- DATABASE/CLASS2TIF/zona17.tif
- DATABASE/CLASS2TIF/zona18.tif
- DATABASE/CLASS2TIF/zona19.tif
- DATABASE/CLASS2TIF/zona2.tif
- DATABASE/CLASS2TIF/zona20.tif
- DATABASE/CLASS2TIF/zona21.tif
- DATABASE/CLASS2TIF/zona22.tif
- DATABASE/CLASS2TIF/zona23.tif
- DATABASE/CLASS2TIF/zona24.tif
- DATABASE/CLASS2TIF/zona25.tif
- DATABASE/CLASS2TIF/zona26.tif
- DATABASE/CLASS2TIF/zona27.tif
- DATABASE/CLASS2TIF/zona28.tif
- DATABASE/CLASS2TIF/zona29.tif
- DATABASE/CLASS2TIF/zona3.tif
- DATABASE/CLASS2TIF/zona30.tif
- DATABASE/CLASS2TIF/zona31.tif
- DATABASE/CLASS2TIF/zona32.tif
- DATABASE/CLASS2TIF/zona33.tif
- DATABASE/CLASS2TIF/zona34.tif
- DATABASE/CLASS2TIF/zona35.tif
- DATABASE/CLASS2TIF/zona36.tif
- DATABASE/CLASS2TIF/zona37.tif
- DATABASE/CLASS2TIF/zona38.tif
- DATABASE/CLASS2TIF/zona39.tif
- DATABASE/CLASS2TIF/zona4.tif
- DATABASE/CLASS2TIF/zona40.tif
- DATABASE/CLASS2TIF/zona41.tif
- DATABASE/CLASS2TIF/zona42.tif
- DATABASE/CLASS2TIF/zona43.tif
- DATABASE/CLASS2TIF/zona44.tif
- DATABASE/CLASS2TIF/zona45.tif
- DATABASE/CLASS2TIF/zona46.tif
- DATABASE/CLASS2TIF/zona47.tif
- DATABASE/CLASS2TIF/zona48.tif
- DATABASE/CLASS2TIF/zona49.tif
- DATABASE/CLASS2TIF/zona5.tif
- DATABASE/CLASS2TIF/zona50.tif
- DATABASE/CLASS2TIF/zona51.tif
- DATABASE/CLASS2TIF/zona52.tif
- DATABASE/CLASS2TIF/zona53.tif
- DATABASE/CLASS2TIF/zona54.tif
- DATABASE/CLASS2TIF/zona55.tif
- DATABASE/CLASS2TIF/zona56.tif
- DATABASE/CLASS2TIF/zona57.tif
- DATABASE/CLASS2TIF/zona58.tif
- DATABASE/CLASS2TIF/zona59.tif
- DATABASE/CLASS2TIF/zona6.tif
- DATABASE/CLASS2TIF/zona60.tif
- DATABASE/CLASS2TIF/zona63.tif
- DATABASE/CLASS2TIF/zona64.tif
- DATABASE/CLASS2TIF/zona65.tif
- DATABASE/CLASS2TIF/zona66.tif
- DATABASE/CLASS2TIF/zona67.tif
- DATABASE/CLASS2TIF/zona68.tif
- DATABASE/CLASS2TIF/zona69.tif
- DATABASE/CLASS2TIF/zona7.tif
- DATABASE/CLASS2TIF/zona70.tif
- DATABASE/CLASS2TIF/zona71.tif
- DATABASE/CLASS2TIF/zona72.tif
- DATABASE/CLASS2TIF/zona73.tif
- DATABASE/CLASS2TIF/zona74.tif
- DATABASE/CLASS2TIF/zona75.tif
- DATABASE/CLASS2TIF/zona76.tif
- DATABASE/CLASS2TIF/zona77.tif
- DATABASE/CLASS2TIF/zona78.tif
- DATABASE/CLASS2TIF/zona79.tif
- DATABASE/CLASS2TIF/zona8.tif
- DATABASE/CLASS2TIF/zona80.tif
- DATABASE/CLASS2TIF/zona81.tif
- DATABASE/CLASS2TIF/zona82.tif
- DATABASE/CLASS2TIF/zona83.tif
- DATABASE/CLASS2TIF/zona84.tif
- DATABASE/CLASS2TIF/zona85.tif
- DATABASE/CLASS2TIF/zona86.tif
- DATABASE/CLASS2TIF/zona87.tif
- DATABASE/CLASS2TIF/zona88.tif
- DATABASE/CLASS2TIF/zona89.tif
- DATABASE/CLASS2TIF/zona9.tif
- DATABASE/CLASS2TIF/zona90.tif
- DATABASE/CLASS2TIF/zona91.tif
- DATABASE/CLASS2TIF/zona92.tif
- DATABASE/CLASS2TIF/zona93.tif
- DATABASE/CLASS2TIF/zona94.tif
- DATABASE/CLASS2TIF/zona95.tif
- DATABASE/CLASS2TIF/zona96.tif
- DATABASE/CLASS2TIF/zona97.tif
- DATABASE/CLASS2TIF/zona98.tif
- DATABASE/CLASS2TIF/zona99.tif
- DATABASE/CLASS3TIF/
- DATABASE/CLASS3TIF/zona1005.tif
- DATABASE/CLASS3TIF/zona1015.tif
- DATABASE/CLASS3TIF/zona1025.tif
- DATABASE/CLASS3TIF/zona1035.tif
- DATABASE/CLASS3TIF/zona104.tif
- DATABASE/CLASS3TIF/zona1045.tif
- DATABASE/CLASS3TIF/zona105.tif
- DATABASE/CLASS3TIF/zona1055.tif
- DATABASE/CLASS3TIF/zona1065.tif
- DATABASE/CLASS3TIF/zona1075.tif
- DATABASE/CLASS3TIF/zona1085.tif
- DATABASE/CLASS3TIF/zona1095.tif
- DATABASE/CLASS3TIF/zona1105.tif
- DATABASE/CLASS3TIF/zona1115.tif
- DATABASE/CLASS3TIF/zona1125.tif
- DATABASE/CLASS3TIF/zona114.tif
- DATABASE/CLASS3TIF/zona115.tif
- DATABASE/CLASS3TIF/zona124.tif
- DATABASE/CLASS3TIF/zona125.tif
- DATABASE/CLASS3TIF/zona134.tif
- DATABASE/CLASS3TIF/zona135.tif
- DATABASE/CLASS3TIF/zona14.tif
- DATABASE/CLASS3TIF/zona144.tif
[truncated: 333 more entries]
